# Supplementary material for: Unveiling the Chemical Diversity of the Deep-Sea Sponge Characella pachastrelloides
Source: Mar Drugs. 2022 Jan 5;20(1):52. doi: 10.3390/md20010052 (PMC8779493; doi:10.3390/md20010052)
Supplement: Supplementary file 1 [file marinedrugs-20-00052-s001.zip]

Archive with 1 entries (1 files):
- marinedrugs-1522185-supplementary.pdf
